# Supplementary material for: Evolutionary Implications of a Peroxidase with High Affinity for Cinnamyl Alcohols from Physcomitrium patens, a Non-Vascular Plant
Source: Plants (Basel). 2021 Jul 19;10(7):1476. doi: 10.3390/plants10071476 (PMC8309402; doi:10.3390/plants10071476)
Supplement: Supplementary file 1 [file plants-10-01476-s001.zip]

Archive with 1 entries (1 files):
- plants-1286984-supplementary.pdf
